# Supplementary material for: Effects of species-dominated patches on soil organic carbon and total nitrogen storage in a degraded grassland in China
Source: PeerJ. 2019 May 3;7:e6897. doi: 10.7717/peerj.6897 (PMC6501767; doi:10.7717/peerj.6897)
Supplement: Supplemental Information 1 — The raw data for vegetation community characteristics and soil physicochemical of three specie-dominated patches. [file peerj-07-6897-s001.xlsx]

## Sheet: Sheet1
Plant	patches	species richness	Percantage of biomass	aboveground biomass	belowground biomass	Soil	patches	soil layer(cm)	SM	ST	patches	soil layer(cm)	BD	pH	EC	Sand	Silt	Clay	SOC content	TN content	MBC	MBN	Patches	SOC density	TN density
	P.A.	10	66.05	208.92	290.24		P.A.	0-6	11.8542	30.8667	P.A.	0-10	1.16098	8.11	165.1	54.417	41.913	3.669	31.079	3.2204	144.72	4.55	P.A.	90.3	15.01
		11	67.34	204.74	255.29			0-6	17.1625	23.1125		0-10	1.18485	7.96	185.4	54.104	42.237	3.659	33.1098	3.2734	148	5.1		81.41	12.77
		9	69.4	168.28	350.54			0-6	15.2417	28.3542		0-10	1.15513	8.07	173	57.245	39.351	3.404	29.5686	3.4351	147.29	6.89		82.86	13.2
		12	71.2	176.92	385.38			0-6	10.9958	21.3875		0-10	1.16699	8.07	179.7	51.99	44.578	3.691	28.6396	3.3607	140.2	3.96		96.45	12.92
		12	65.29	174.22	263.35			0-6	7.675	26.4875		0-10	1.19	7.93	189	54.865	41.952	3.814	25.9836	3.5028	151.11	5.08		85.241	11.95
		13	69.12	189.523	249.44			0-6	10.0136	26.7545		0-10	1.15	8.04	181.9	51.4	45.192	3.85	21.2094	3.267	144.18	4.57		91.73	16.02
		11	70.29	174.11	319.63			0-6	15.2833	21.2167		0-10	1.16	8.09	175.56	52.86	41.89	3.71	28.0977	2.5487	150.04	3.84		116.61	15.54
		12	69.28	189.19	328.58			0-6	12.6	25.4352		0-10	1.17	7.99	182.35	55.14	43.2	3.81	27.0942	2.8887	145.35	4.65		79.42	14.68
	A.F.	9	79.56	170.44	301.29		A.F.	0-6	10.4792	30.3208		10-20	1.66487	8.58	153.6	56.446	42.217	1.338	17.0867	2.779	54.23	2.97	A.F.	77.215	12.75
		13	68.29	231.96	278.49			0-6	14.775	22.9667		10-20	1.55263	8.53	174	61.141	36.781	2.078	17.2147	2.8714	56	2.07		76.1	13.1
		9	70.09	165.92	304.01			0-6	14.5792	29.3667		10-20	1.63557	8.71	189	67.34	30.415	2.245	19.3805	2.9654	54.223	3.47		80.52	13.03
		8	69.47	151.68	233.19			0-6	10.0833	21.7208		10-20	1.61769	8.45	150.2	60.775	36.383	2.842	16.1516	2.181	58.145	2.14		88.49	14.37
		8	66.46	190	238			0-6	7.5087	27.1375		10-20	1.63	8.5	178.7	61.475	35.657	2.868	15.9969	2.246	59.58	3.15		91.04	14.32
		6	75.34	185.24	240.57			0-6	8.17619	26.0696		10-20	1.6	8.58	191.2	60.805	36.322	2.873	18.3289	2.6547	49.491	2.11		84.49	10.75
		6	77.16	175.46	263.96			0-6	11.2301	22.1125		10-20	1.63	8.66	173.46	61.861	35.775	2.364	23.0274	2.612	57.123	1.93		82.55	11.14
		6	74.59	189.63	271.55			0-6	12.975	28.8524		10-20	1.62	8.48	172.2	63.714	33.914	2.372	22.1152	2.62	52.189	2.28		96.87	11.75
	S.K.	8	71.54	170.12	259.63		S.K.	0-6	10.64	30.44		20-40	1.64805	8.92	163	66.071	29.647	4.282	5.2282	1.9906	17.72	1.13	S.K.	83.31	11.57
		8	66.25	279.88	263.46			0-6	16.6708	23.125		20-40	1.67102	9.97	162.1	64.58	31	4.42	6.184	1.2684	13.74	0.61		78.94	14.34
		5	68.41	134.36	291.46			0-6	15.3167	28.9458		20-40	1.7684	10.02	504	66.107	29.751	4.142	7.4982	1.2952	18.321	1.25		93.79	13.78
		5	72.22	140.8	307.52			0-6	10.3833	21.6208		20-40	1.69582	8.93	488	61.603	33.278	5.12	11.2542	1.6122	12.269	0.89		107.36	15.84
		4	67.61	147.12	217.3			0-6	7.3525	26.4045		20-40	1.66	9.94	505	59.745	34.206	6.049	6.84657	1.2472	14.639	0.63		96.704	12.59
		6	71.82	182.41	221.09			0-6	7.5375	28.5556		20-40	1.67	9.95	502	58.715	34.8	6.385	8.7909	2.3317	18.667	0.96		98.557	10.45
		6	70.5	161.27	209.55			0-6	11.25	25.9127		20-40	1.72	9.18	388.79	60.651	31.025	5.072	11.6175	2.4584	15.884	0.82		95.42	12.31
		4	71.09	179.69	224.67			0-6	11.3206	22.3583		20-40	1.73	10.05	386.3	64.915	33.302	5.081	11.7045	2.0875	14.588	0.63		111.48	13.85
											A.F.	0-10	1.26308	8.18	160.1	59.937	36.817	3.246	20.4742	3.2879	96	5.4
												0-10	1.14296	8.33	154	59.923	36.908	3.318	29.0095	2.7866	94.55	5.04
												0-10	1.19387	8.21	149.2	57.578	39.097	3.168	23.7108	3.5404	97.236	5.81
												0-10	1.19997	8.17	164.5	56.5	40.208	3.215	23.2225	3.5783	90.289	4.97
												0-10	1.18	8.24	136.01	57.989	38.705	3.18	22.2686	2.5046	99.596	4.61
												0-10	1.15	8.22	162.3	57.714	39.48	3.205	28.3448	2.2482	94.385	5.29
												0-10	1.21	8.175	153.81	59.838	37.525	2.637	29.0302	2.4318	96.126	4.95
												0-10	1.23	8.285	142.45	59.414	37.628	2.658	22.3585	2.3287	94.0159	5.67
												10-20	1.47672	8.27	174.5	57.43	39.541	3.029	17.9763	3.0619	42.91	2.05
												10-20	1.75051	8.58	213.56	59.578	37.629	2.792	16.6487	2.7462	39.23	1.98
												10-20	1.87719	8.24	177.2	60.373	36.909	2.718	15.7027	2.6279	50.196	2.59
												10-20	1.70147	8.42	174.8	62.737	34.642	2.621	14.8798	2.7424	41.127	2.17
												10-20	1.51	8.48	203.2	64.759	32.757	2.484	16.0765	2.5586	38.059	1.58
												10-20	1.69	8.255	175.85	67.072	30.665	2.262	18.6663	2.2659	34.571	2.44
												10-20	1.84	8.425	177.87	68.73	29.905	1.365	16.7906	2.7253	46.261	1.64
												10-20	1.72	8.53	208.59	66.114	31.805	2.081	19.3121	2.4784	38.561	1.73
												20-40	1.5517	9.49	366.35	59.504	39.045	1.451	8.1045	1.1876	16.49	2.05
												20-40	1.39165	9.8	555.86	62.513	37.742	2.438	9.8162	1.6811	15	0.93
												20-40	1.59176	9.61	472	56.649	35.049	1.256	7.1459	1.426	16.542	1.65
												20-40	1.5117	9.59	368.85	60.216	42.495	1.753	8.5955	1.7898	15.69	1.08
												20-40	1.43	9.7	501	63.509	34.223	2.267	9.5906	2.3034	14.71	1.49
												20-40	1.57	9.54	368.5	56.55	40.969	2.382	10.0197	1.3895	13.948	2.04
												20-40	1.49	9.75	528.5	58.558	38.767	2.475	8.6694	1.1872	16.589	1.38
												20-40	1.51	9.62	472.5	61.769	35.698	2.665	9.7341	1.56	17.256	1.27
											S.K.	0-10	1.25091	8.32	147.5	55.79	41.335	2.875	29.7923	2.927	104.8	5.11
												0-10	1.30408	8.26	135.4	55.19	41.88	2.93	29.8577	3.5833	102	6.16
												0-10	1.22609	8.52	148.3	53.59	43.385	3.025	28.695	3.9308	96.456	7.38
												0-10	1.26036	8.41	120.6	58.178	38.527	3.296	26.1475	3.7049	99.669	5.47
												0-10	1.24	8.34	148.28	59.159	37.691	3.047	32.002	2.8377	98.981	5.18
												0-10	1.34	8.42	131.18	59.257	37.596	3.383	29.3525	3.289	104.869	4.7
												0-10	1.21	8.395	132.05	54.64	41.978	3.249	27.5367	2.0765	113.562	6.25
												0-10	1.24	8.3	143.05	53.151	43.423	3.427	33.1607	2.6975	106.864	4.84
												10-20	1.87582	9.21	398	62.3	35.014	2.687	12.9242	2.2517	40.81	3.34
												10-20	1.92494	8.68	601.23	60.556	36.644	2.8	13.3472	1.932	48.62	2.37
												10-20	1.66464	9.23	174.1	61.253	36.029	2.719	18.0676	2.7084	44.84	2.59
												10-20	1.8218	9.05	426	56.223	41.833	1.943	15.4108	3.3716	53.209	3.51
												10-20	1.78	8.6	628.23	58.485	38.703	2.812	18.9134	1.9676	55.14	2.36
												10-20	1.7	9.22	175.95	61.718	36.287	1.995	19.0122	2.7074	37.234	3.09
												10-20	1.85	9.035	411	63.408	34.606	1.986	26.1828	1.8731	40.5211	2.84
												10-20	1.91	8.59	590.3	60.811	37.038	2.152	25.3718	2.7959	37.694	2.67
												20-40	1.84225	10.14	1176	54.888	41.127	3.985	6.1992	1.0181	8.95	1.03
												20-40	1.81097	9.58	453.5	56.321	39.628	4.051	6.1301	0.9862	11.887	1.96
												20-40	1.66412	10.16	1175	64.686	31.97	3.344	5.5787	1.2674	11.656	1.4
												20-40	1.77245	9.72	468	55.415	42.009	2.576	9.0802	1.1017	10.243	1.69
												20-40	1.68	10.05	766	55.471	41.717	2.813	8.195	1.1519	9.591	1.58
												20-40	1.78	10.15	1150.9	57.236	39.892	2.872	6.4572	2.0533	14.26	1.17
												20-40	1.8	9.585	460	55.861	36.901	3.125	7.1247	1.2944	8.267	1.05
												20-40	1.81	10.04	773	58.794	41.908	3.429	9.2225	1.6483	8.961	2.05
																						1.49125
